# Supplementary material for: Emergence of a New Epidemic Neisseria meningitidis Serogroup A Clone in the African Meningitis Belt: High-Resolution Picture of Genomic Changes That Mediate Immune Evasion
Source: mBio. 2014 Oct 21;5(5):e01974-14. doi: 10.1128/mBio.01974-14 (PMC4212839; doi:10.1128/mBio.01974-14)
Supplement: Table S1 — Mapping statistics and metadata for the bacterial isolates used in the study. [file mbo005142031st1.xls]

## Sheet: Hoja1
Supplementary Table 1: Mapping statistics and metadata for the bacterial isolates used in the study.
Isolate	Accession Number	Year of isolation	Origin	Source	ST	Coverage	% mapped
1264	ERS040961	2001	KND, Ghana	CSF	ST7	440.84	94.0149
1363	ERS040967	2002	KND, Ghana	CSF	ST7	506.488	94.036
1362	ERS040966	2002	KND, Ghana	CSF	ST7	535.253	94.0737
1361	ERS040965	2002	KND, Ghana	CSF	ST7	343.31	94.1925
1471	ERS040970	2002	KND, Ghana	pharynx	ST7	428.624	94.0128
1482	ERS040971	2002	KND, Ghana	CSF	ST7	403.274	93.9711
1446	ERS040969	2002	KND, Ghana	pharynx	ST7	390.277	94.072
1364	ERS040968	2002	KND, Ghana	CSF	ST7	480.341	94.042
1483	ERS040972	2002	KND, Ghana	CSF	ST7	452.856	94.0981
1359	ERS040963	2002	KND, Ghana	CSF	ST7	423.049	93.7286
1360	ERS040964	2002	KND, Ghana	CSF	ST7	403.841	94.0848
1673	ERS040981	2003	BA,Ghana	pharynx	ST7	378.108	94.0385
1758	ERS040983	2003	KND, Ghana	pharynx	ST7	454.654	94.0256
1544	ERS040973	2003	KND, Ghana	CSF	ST7	447.685	94.0262
1549	ERS040974	2003	KND, Ghana	CSF	ST7	388.173	94.0567
1578	ERS040978	2003	KND, Ghana	pharynx	ST7	363.292	94.0434
1561	ERS040976	2003	KND, Ghana	CSF	ST7	421.887	94.029
1550	ERS040975	2003	KND, Ghana	CSF	ST7	413.246	94.1247
1573	ERS040977	2003	KND, Ghana	CSF	ST7	408.379	94.0449
1666	ERS040979	2003	BA,Ghana	pharynx	ST7	390.623	94.0848
1672	ERS040980	2003	BA,Ghana	pharynx	ST7	381.997	93.9832
1757	ERS040982	2003	KND, Ghana	pharynx	ST7	424.208	94.045
1779	ERS040984	2004	KND, Ghana	CSF	ST7	465.104	94.0496
1976	ERS041005	2004	KND, Ghana	pharynx	ST7	272.143	93.961
1921	ERS040999	2004	KND, Ghana	pharynx	ST7	433.04	94.02
1837	ERS040990	2004	KND, Ghana	CSF	ST7	347.778	94.0221
1826	ERS040987	2004	KND, Ghana	CSF	ST7	421.983	93.9931
1829	ERS040988	2004	KND, Ghana	CSF	ST7	373.994	94.0184
1910	ERS040997	2004	KND, Ghana	pharynx	ST7	519.846	94.0468
1805	ERS040986	2004	KND, Ghana	CSF	ST7	480.339	94.0406
1845	ERS040991	2004	KND, Ghana	CSF	ST7	375.86	94.0277
1893	ERS040994	2004	KND, Ghana	pharynx	ST7	343.51	94.1093
1895	ERS040995	2004	KND, Ghana	pharynx	ST7	373.643	93.9483
1831	ERS040989	2004	KND, Ghana	CSF	ST7	375.402	93.941
1797	ERS040985	2004	KND, Ghana	CSF	ST7	443.835	94.0436
1938	ERS041003	2004	KND, Ghana	CSF	ST7	361.873	94.0004
1963	ERS041004	2004	BA,Ghana	pharynx	ST7	307.632	93.9391
1928	ERS041000	2004	KND, Ghana	pharynx	ST7	362.852	94.0182
1937	ERS041002	2004	KND, Ghana	CSF	ST7	331.117	94.1429
1891	ERS040992	2004	KND, Ghana	pharynx	ST7	398.775	94.042
1892	ERS040993	2004	KND, Ghana	pharynx	ST7	375.547	93.9643
1901	ERS040996	2004	KND, Ghana	pharynx	ST7	659.329	94.1332
1919	ERS040998	2004	KND, Ghana	pharynx	ST7	343.112	94.0826
1931	ERS041001	2004	KND, Ghana	pharynx	ST7	388.096	94.0341
2025	ERS041008	2005	KND, Ghana	pharynx	ST7	716.962	94.0824
2008	ERS041006	2005	KND, Ghana	CSF	ST7	365.924	93.9952
2032	ERS041009	2005	KND, Ghana	pharynx	ST7	510.365	93.9689
2009	ERS041007	2005	KND, Ghana	CSF	ST7	419.007	94.0308
2033	ERS041010	2005	KND, Ghana	pharynx	ST7	465.38	93.9888
1325	ERS040962		Russia		ST7	447.5	94.1785
2181	ERS041011	2006	NHD, Burkina Faso	CSF	ST2859	427.472	93.7207
2187	ERS041012	2006	NHD, Burkina Faso	CSF	ST2859	393.197	93.6961
2188	ERS041013	2006	NHD, Burkina Faso	CSF	ST2859	365.093	93.6917
2193	ERS041014	2006	NHD, Burkina Faso	CSF	ST2859	378.898	93.7263
2206	ERS041015	2006	NHD, Burkina Faso	pharynx	ST2859	381.04	93.6903
2228	ERS041016	2006	NHD, Burkina Faso	pharynx	ST2859	434.864	93.7613
2232	ERS041017	2006	NHD, Burkina Faso	pharynx	ST2859	376.676	93.7217
2237	ERS041018	2006	NHD, Burkina Faso	pharynx	ST2859	353.769	93.7145
2239	ERS041019	2006	NHD, Burkina Faso	pharynx	ST2859	312.472	93.7462
2244	ERS041020	2006	NHD, Burkina Faso	pharynx	ST2859	472.185	93.6793
2254	ERS041021	2006	NHD, Burkina Faso	CSF	ST2859	517.18	93.6938
2261	ERS041022	2006	NHD, Burkina Faso	CSF	ST2859	389.594	93.7406
2263	ERS041023	2006	NHD, Burkina Faso	CSF	ST2859	362.712	93.7415
2264	ERS041024	2006	NHD, Burkina Faso	CSF	ST2859	394.364	93.719
2332	ERS041025	2006	NHD, Burkina Faso	CSF	ST2859	398.586	93.7302
2335	ERS041026	2006	NHD, Burkina Faso	CSF	ST2859	320.903	93.7447
2369	ERS041027	2006	NHD, Burkina Faso	pharynx	ST2859	454.631	93.7693
2381	ERS041028	2006	NHD, Burkina Faso	pharynx	ST2859	356.96	93.5137
2382	ERS041029	2006	NHD, Burkina Faso	pharynx	ST2859	391.958	93.7442
2389	ERS041030	2006	NHD, Burkina Faso	pharynx	ST2859	413.22	93.6804
2393	ERS041031	2006	NHD, Burkina Faso	pharynx	ST2859	424.15	93.6937
2394	ERS041032	2006	NHD, Burkina Faso	pharynx	ST2859	738.391	93.8103
2431	ERS041033	2006	NHD, Burkina Faso	pharynx	ST2859	534.338	93.6001
2432	ERS041034	2006	NHD, Burkina Faso	pharynx	ST2859	375.487	93.8974
2433	ERS041035	2006	NHD, Burkina Faso	pharynx	ST2859	389.619	93.6923
2439	ERS041036	2006	NHD, Burkina Faso	pharynx	ST2859	376.028	93.6617
2441	ERS041037	2006	NHD, Burkina Faso	pharynx	ST2859	371.632	93.6855
2617	ERS041041	2006	NHD, Burkina Faso	pharynx	ST2859	376.749	93.6862
2524	ERS041038	2007	KND, Ghana	pharynx	ST2859	390.755	93.6299
2602	ERS041039	2007	NHD, Burkina Faso	CSF	ST2859	406.177	93.6983
2606	ERS041040	2007	NHD, Burkina Faso	CSF	ST2859	372.482	93.6633
2717	ERS041044	2007	NHD, Burkina Faso	pharynx	ST2859	681.201	93.7627
2718	ERS041045	2007	NHD, Burkina Faso	pharynx	ST2859	466.379	93.7046
2700	ERS041042	2008	KND, Ghana	pharynx	ST2859	375.774	93.6042
2701	ERS041043	2008	KND, Ghana	pharynx	ST2859	607.978	93.6416
2808	ERS041046	2008	KND, Ghana	pharynx	ST2859	687.907	93.6482
2809	ERS041047	2008	KND, Ghana	pharynx	ST2859	770.551	93.6574
2810	ERS041048	2008	KND, Ghana	pharynx	ST2859	395.816	93.5753
2811	ERS041049	2008	KND, Ghana	pharynx	ST2859	386.062	93.6054
2812	ERS041050	2008	KND, Ghana	pharynx	ST2859	397.305	93.6578
2813	ERS041051	2008	KND, Ghana	pharynx	ST2859	396.105	93.6245
2814	ERS041052	2008	KND, Ghana	pharynx	ST2859	368.034	93.5679
2856	ERS041053	2008	NHD, Burkina Faso	pharynx	ST2859	428.638	93.6771
2857	ERS041054	2008	NHD, Burkina Faso	pharynx	ST2859	400.479	93.6925
2932	ERS041055	2008	KND, Ghana	pharynx	ST2859	441.103	93.6514
2933	ERS041056	2008	KND, Ghana	pharynx	ST2859	806.732	93.6952
2934	ERS041057	2008	KND, Ghana	pharynx	ST2859	416.605	93.4074
2935	ERS041058	2008	KND, Ghana	pharynx	ST2859	251.123	93.4549
3128	ERS041059	2009	KND, Ghana	pharynx	ST2859	371.695	93.3275
3129	ERS041060	2009	KND, Ghana	pharynx	ST2859	289.258	93.3277
CSF: cerebrospinal fluid
