# Supplementary material for: Emergence of a New Epidemic Neisseria meningitidis Serogroup A Clone in the African Meningitis Belt: High-Resolution Picture of Genomic Changes That Mediate Immune Evasion
Source: mBio. 2014 Oct 21;5(5):e01974-14. doi: 10.1128/mBio.01974-14 (PMC4212839; doi:10.1128/mBio.01974-14)
Supplement: Table S2 — Recombination blocks detected in the strain collection. [file mbo005142031st2.xls]

## Sheet: Hoja1
Supplementary Table 2: Recombination blocks detected in the strain collection
Recombination fragment	Lenght bp	present in strains	Phylogenetically closest species (strain)	Identity	Figure
22061..23460	1400	ST2859	N. meningitidis		Supp. Fig.23
31775..38176	6402	ST2859	N. meningitidis		Supp. Fig.6
113055..114056	1002	ST2859	N. meningitidis (FAM18, M01-240355)	1002/1002 (100%)	Supp. Fig.7
195239..196430	1192	ST2859°	N. meningitidis (G2136)	1182/1192 (99%)	Supp. Fig.8
354142..354907	766	ST2859	N. meningitidis		Supp. Fig.9
388852..392729	3878	ST2859	N. meningitidis		Fig.3
389778..392742	2965	2718	N. lactamica (020-060)	2890/2965 (97%)	Fig.3
390396..392799	2404	2857, 2856	N. meningitidis		Fig.3
391554..393658	2105	2393	N. meningitidis (FAM18)	1861/2105 (88%)	Fig.3
391743..394466	2724	2335	N. meningitidis		Fig.3
410256..415568	5313	ST2859	N. meningitidis (FAM18, G2136)	5309/5313 (99%)	Supp. Fig.10
621618..632525	10908	1666, 1672, 1673	N. lactamica (020-060)	10808/10908 (99%)	Supp. Fig.26
630399..631667	1269	2431, 2381	Neisseria spp		Supp. Fig.26
666715..668691	1977	1325	N. meningitidis		Supp. Fig.11
750081..758684	8604	ST2859	N. meningitidis (FAM18)	8568/8604 (99%)	Supp. Fig.12
835234..840513	5280	2335	N. meningitidis (8013)	5232/5280 (99%)	Supp. Fig.13
1008064..1017394	9331	ST2859	N. meningitidis		Supp. Fig.14
1344502..1345300	799	2335	N. meningitidis		Supp. Fig.15
1414817..1417252	2436	2431, 2381	N. lactamica (020-060)	2354/2413 (98%)	Supp. Fig.16
1455406..146369	8294	ST2859	N. meningitidis		Supp. Fig.17
1619398..1628934	9537	1666, 1672, 1673	N. lactamica (020-060)	8774/9537 (92%)	Supp. Fig.18
1724533..1733293	8761	2431, 2381	N. meningitidis		Supp. Fig.19
1781215..1782097	883	ST2859	N. meningitidis		Supp. Fig.20
1828231..1839920	11690	ST2859	*		Fig.5
1832664..1836701	4038	ST7	*		Fig.5
2034450..2043910	9461	2431, 2381	N. lactamica (020-060)	8876/9461 (93.8%)	Supp. Fig.21
2069796..2072289	2494	ST2859	N. meningitidis (FAM18)	2494/2494 (100%)	Supp. Fig.25
2071515..2073388	1874	1325	N. meningitidis (8013)	1857/1874 (99%)	Supp. Fig.25
2143230..2143807	578	2431, 2381	N. lactamica (020-060)	578/578 (100%)	Supp. Fig.22
2195860..2197660	1801	2009, 2032, 2033	N. meningitidis (Z2491)	1783/1801 (99%)	Fig.4
2195956..2196420	465	ST2859	N. meningitidis		Fig.4
2196595..2197671	1077	1928	N. lactamica (020-060)	1052/1077 (98%)	Fig.4
2197131..2198462	1332	2856, 2857	N. meningitidis		Fig.4
2198627..2198785	159	2381, 2431	N. lactamica (020-060)	159/159 (100%)	Fig.4
°all ST2859 strains, except strain 2335
*These two fragments correspond to the maf3 locus
#Z2491: Serogroup A, ST-4; G2136: Serogroup B, ST-8; M01-240355: Serogroup B, ST-213; FAM18: Serogroup C, ST-11; 8013: Serogroup C, ST-177.
