# Supplementary material for: Emergence of a New Epidemic Neisseria meningitidis Serogroup A Clone in the African Meningitis Belt: High-Resolution Picture of Genomic Changes That Mediate Immune Evasion
Source: mBio. 2014 Oct 21;5(5):e01974-14. doi: 10.1128/mBio.01974-14 (PMC4212839; doi:10.1128/mBio.01974-14)
Supplement: Table S3 — Point mutations detected in the strain collection. [file mbo005142031st3.xls]

## Sheet: Hoja1
Supplementary Table 3: Point mutations detected in the strain collection
SNP position	CDS name	Product	S/N	n° of strains	Strain designation
7399	pgk	phosphoglycerate kinase	N	2	1672, 1673
7967	murA	UDP-N-acetylglucosamine 1-carboxyvinyltransferase	N	50	ST2859
11688	kdtA	3-deoxy-D-manno-octulosonic-acid transferase (KDO transferase)	S	99	°
15384	lpxC	UDP-3-O-[3-hydroxymyristoyl] N-acetylglucosamine deacetylase	N	15	ST2859-Ghana
22017	glmS	glucosamine-fructose-6-phosphate aminotransferase	N	46	ST7-Ghana
22652	glmS	glucosamine-fructose-6-phosphate aminotransferase	N	46	ST7-Ghana
26153	mltA	K08304 membrane-bound lytic murein transglycosylase A	N	1	2718
26160	mltA	K08304 membrane-bound lytic murein transglycosylase A	N	1	2033
26641	NMAA_0024	conserved hypothetical integral membrane protein	N	1	2394
26655	NMAA_0024	conserved hypothetical integral membrane protein	S	1	2717
27771	NMAA_0025	conserved hypothetical lipoprotein	N	2	2025, 2008*
45046	NMAA_0036	Uncharacterized protein HI0696	N	15	ST2859-Ghana
47595	NMAA_0036	Uncharacterized protein HI0696	N	2	2025, 2008*
49085	NMAA_0037	conserved hypothetical outer-membrane protein	N	2	1931, 1829*
49421	NMAA_0037	conserved hypothetical outer-membrane protein	N	13	1758, 1757, 1892, 1893, 1561*, 1578, 1901, 1976, 1895, 1938*, 1919, 1837, 1831
52093	NMAA_ps005	-	-	2	1672,1673
52097	NMAA_ps005	-	-	50	ST2859
58137	Intergenic	-	-	1	1963
59787	NMAA_0046	conserved hypothetical protein	N	1	1325
68290	pyrH	uridylate kinase (UK; uridine monophosphate kinase; UMP kinase)	N	1	1325
71196	NMAA_0061	5-formyltetrahydrofolate cyclo-ligase (methenyl-THF synthetase)	S	1	1325
73372	mqo	malate:quinone oxidoreductase (malate dehydrogenase [acceptor])	N	13	1758, 1757, 1892, 1893, 1561*, 1578, 1901, 1976, 1895, 1938*, 1919, 1837, 1831
81656	NMAA_0072	putative GTP-binding protein	S	1	1921
82740	NMAA_0073	putative ATP-binding protein	S	1	2718
83966	cysS	cysteinyl-tRNA synthetase (cysteine-tRNA ligase; CysRS)	N	1	1976
88087	asd	aspartate-semialdehyde dehydrogenase (ASA dehydrogenase; ASADH)	N	16	1544*,2008*, 2025, 1549*, 1550*, 1910,1891 , 1845*, 1937*, 1797*, 1931, 1829*, 1826*, 1779*,1921 , 1805*
90345	Intergenic	-	-	2	2025, 2008*
100739	NMAA_0090	putative TldD-like peptidase	N	1	1758
104306	NMAA_0091	putative Na+/H+ antiporter	N	13	ST2859-Ghana except 2701 and 2700
112184	rplM	50S ribosomal protein L13	N	2	2025,2008*
112851	Intergenic	-	-	50	ST2859
113612	NMAA_0100	putative HTH-type transcriptional regulator MetR	N	4	1797*, 1826*,1829*, 1931
119917	Intergenic	-	-	1	2369
120948	NMAA_0107	putative periplasmic DNA ligase (polydeoxyribonucleotide synthase [ATP])	N	44	ST7-Ghana except 1264 and 1963
134248	Intergenic	-	-	1	1573*
141272	NMAA_0124	conserved hypothetical membrane protein	N	99	°
142307	lgtG	-	-	1	1359*
166372	NMAA_ps015	-	-	3	2009*, 2033, 2032
167581	NMAA_ps015	-	-	1	1325
173139	NMAA_ps016	-	-	1	2812
191740	fetB	enterobactin uptake system binding lipoprotein FetB	S	1	1325
211541	Intergenic	-	-	46	ST7-Ghana
228701	NMAA_0185	putative para-aminobenzoate synthase component I (ADC synthase)	N	99	All strains except 2934
239722	NMAA_0192	conserved hypothetical membrane protein	N	1	1325
241679	NMAA_0196	putative VacJ-like protein	N	46	ST7-Ghana
253030	NMAA_0209	putative D-methionine transport system ATP-binding protein MetN	S	13	1758, 1757, 1892, 1893, 1561*, 1578, 1901, 1976, 1895, 1938*, 1919, 1837, 1831
260387	atpH	ATP synthase delta chain	N	3	1779*,1797*,1921, 1931, 1829*, 1826*, 1805*
272305	Intergenic	-	-	1	1963
283389	msbA	K11085 ATP-binding cassette, subfamily B, bacterial MsbA	S	1	2617
291248	Intergenic	-	-	44	ST7-Ghana except 1264 and 1963
296975	Intergenic	-	-	2	2025, 2008*
310271	pcm	protein-L-isoaspartate O-methyltransferase	N	1	2237
311087	NMAA_0268	putative thiosulfate sulfurtransferase	N	1	2718
312683	NMAA_0269	putative tonB-dependent ferric siderophore receptor protein	S	1	1325
325316	Intergenic	-	-	1	1325
329278	dxs	1-deoxy-D-xylulose-5-phosphate synthase	N	2	2254*, 2181*
329458	dxs	1-deoxy-D-xylulose-5-phosphate synthase	N	1	2393
355152	Intergenic	-	-	50	ST2859
355666	NMAA_0300	putative membrane-associated thioredoxin	S	50	ST2859
356359	NMAA_0301	putative HTH-type transcriptional regulator	S	1	1928
362251	NMAA_0307	putative LipO-oligosaccharide acyltransferase	N	2	3129, 1976
377057	NMAA_0315	conserved hypothetical protein	N	99	°
408813	ponA	penicillin-binding protein 1A (PBP-1a; PBP1a)	N	3	2932,2933,2935
418081	metK	S-adenosylmethionine synthetase	S	13	1758, 1757, 1892, 1893, 1561*, 1578, 1901, 1976, 1895, 1938*, 1919, 1837, 1831
420711	Intergenic	-	-	13	1758, 1757, 1892, 1893, 1561*, 1578, 1901, 1976, 1895, 1938*, 1919, 1837, 1831
428819	recG	ATP-dependent DNA helicase RecG	S	7	1779*, 1797*, 1921, 1931, 1829*, 1826*, 1805*
430957	argC	N-acetyl-gamma-glutamyl-phosphate reductase	S	1	2032
432518	NMAA_ps030	-	-	49	ST2859 except 2335*
434632	NMAA_ps031	-	-	3	2009*, 2033, 2032
466713	NMAA_0372	conserved hypothetical protein	N	99	°
468688	nagZ	beta-hexosaminidase	N	16	1544*, 2008*, 2025, 1549*,1550*,1910, 1891, 1845*, 1937*,1797*, 1931, 1829*,1826*, 1779*, 1921, 1805*
476424	NMAA_0379	putative Na(+)/H(+) antiporter	S	1	2718
484244	lpxH	UDP-2,3-diacylglucosamine hydrolase	S	1	2717
496349	priA	primosomal protein N' (replication factor Y)	N	99	°
507847	cysE	serine acetyltransferase (SAT)	N	1	2524
512912	nqrD	Na(+)-translocating NADH-quinone reductase subunit D	N	1	1928
514380	nqrB	Na(+)-translocating NADH-quinone reductase subunit B	S	3	2009*, 2033, 2032
516266	nqrA	Na(+)-translocating NADH-quinone reductase subunit A	S	1	1963
521225	gcvT	glycine cleavage system T protein	N	1	2369
521954	gcvH	glycine cleavage system H protein	N	99	°
547226	NMAA_0440	putative ABC transporter permease protein	S	1	1963
551193	NMAA_0446	conserved hypothetical protein	N	1	1963
552230	NMAA_0446	conserved hypothetical protein	N	1	2206
557542	NMAA_0449	conserved hypothetical integral membrane protein	N	1	2717
565715	secD	preprotein translocase SecD subunit	N	1	2393
570020	NMAA_0464	putative spermidine/putrescine transport system permease protein	N	1	1910
577062	rho	transcription termination factor Rho	N	1	1666
594057	Intergenic	-	-	4	1919, 1938*, 1831, 1837
602627	ntpA	dATP pyrophosphohydrolase	N	3	2009*, 2033, 2032
621453	lpxK	tetraacyldisaccharide 4'-kinase (lipid A 4'-kinase)	S	2	2382, 2432
624453	NMAA_0513	hypothetical protein	N	1	1921
624759	Intergenic	-	-	1	1672
634658	trpF	N-(5'-phosphoribosyl)anthranilate isomerase (PRAI)	S	2	2381, 2431
634737	trpF	N-(5'-phosphoribosyl)anthranilate isomerase (PRAI)	N	2	2381, 2431
645727	iga	IgA-specific serine endopeptidase (IgA protease)	S	15	ST2859-Ghana
647437	iga	IgA-specific serine endopeptidase (IgA protease)	S	1	1910
647455	iga	IgA-specific serine endopeptidase (IgA protease)	S	1	1910
652965	comA	Competence protein comA	N	1	2813
674822	pheS	phenylalanyl-tRNA synthetase subunit alpha	S	99	°
683835	bioD	dethiobiotin synthetase	S	2	2856, 2857
688529	NMAA_0572	putative GTP-binding protein	N	1	1573*
700869	Intergenic	-	-	1	2717
704122	Intergenic	-	-	44	ST7-Ghana except (1264 and 1963)
704965	pnp	polyribonucleotide nucleotidyltransferase	N	3	1757,1893,1892
709902	cysK	cysteine synthase	S	1	1928
715737	pilT2	PilT-like protein PilT2	N	3	1666,1672, 1673
724709	NMAA_0610	putative heme biosynthesis protein HemY	N	1	1963
725888	hemE	uroporphyrinogen decarboxylase (URO-D; UPD)	S	1	1921
729245	recB	exodeoxyribonuclease V beta chain	S	1	1325
733588	Intergenic	-	-	1	2617
734218	NMAA_0617	putative amino acid ABC transporter binding lipoprotein	S	1	1325
736759	pgm	phosphoglucomutase (glucose phosphomutase; PGM)	S	3	1895, 1901,1976
740701	pth	peptidyl-tRNA hydrolase (PTH)	N	1	1573*
741716	NMAA_0627	conserved hypothetical protein	S	1	1921
760415	NMAA_0647	hypothetical protein	S	1	1573*
761424	Intergenic	-	-	50	ST2859
763203	adk	adenylate kinase (ATP-AMP transphosphorylase)	S	50	ST2859
765396	rfaE1	D-beta-D-heptose 7-phosphate kinase	S	50	ST2859
766009	NMAA_0654	putative type II restriction-modification system enzyme Mod	N	50	ST2859
770301	hsdM	putative type I restriction-modification system M protein	N	99	°
771355	NMAA_0658	conserved hypothetical protein	S	1	2718
772357	hsdS	-	-	1	1325
775221	hsdR	-	-	46	ST7-Ghana
784083	recJ	single-stranded-DNA-specific exonuclease RecJ	S	1	2718
790564	NMAA_0671	hypothetical periplasmic protein	N	1	1845*
791151	rdgC	recombination associated protein RdgC	N	46	ST7-Ghana
796641	NMAA_0678	hypothetical protein	S	1	2431
799100	NMAA_0685	hypothetical protein	N	1	2381
800809	NMAA_0688	hypothetical integral membrane protein	N	99	°
809621	NMAA_0697	conserved hypothetical TPR-containing periplasmic protein	S	1	2032
810607	NMAA_0697	conserved hypothetical TPR-containing periplasmic protein	N	1	2718
824391	dnaB	replicative DNA helicase	S	50	ST2859
826014	pilI	type IV pilus biogenesis protein PilI	N	1	1325
831277	NMAA_0718	conserved hypothetical protein	N	1	2617
836405	icd	isocitrate dehydrogenase [NADP]	S	7	1779*,1797*, 1921, 1931, 1829*,1826*, 1805*
848036	NMAA_0729	putative transporter	S	99	°
857300	Intergenic	-	-	1	1359*
857626	metF	5,10-methylenetetrahydrofolate reductase	N	1	1550*
863643	sdhC	succinate dehydrogenase cytochrome b-556 subunit	S	99	°
866353	sdhB	succinate dehydrogenase iron-sulfur protein	N	2	2263*, 2332*
869923	sucA	2-oxoglutarate dehydrogenase E1 component	N	1	2335*
878772	NMAA_0758	putative type II restriction endonuclease	N	1	2369
910735	nhhA	autotransporter NhhA	N	99	°
919696	NMAA_0794	putative oxidoreductase	S	2	1893,1892
937188	Intergenic	-	-	99	°
937194	Intergenic	-	-	99	°
937204	Intergenic	-	-	99	°
940221	NMAA_0813	putative sulfate-binding protein	N	1	1446
944358	trpE	anthranilate synthase component I	S	3	2009*, 2033, 2032
945174	NMAA_0819	putative ABC transporter ATP-binding protein	N	99	°
964544	proA	gamma-glutamyl phosphate reductase	S	99	°
967537	leuA	K01649 2-isopropylmalate synthase	N	15	ST2859-Ghana
970238	Intergenic	-	-	15	ST2859-Ghana
1000331	NMAA_0878	hypothetical protein	S	1	1963
1013228	NMAA_ps074	-	-	2	2264*,2606*
1025577	accA	acetyl-coenzyme A carboxylase carboxyl transferase subunit alpha	S	3	1779*,1797*,1921, 1931, 1829*, 1826*, 1805*
1027569	NMAA_0906	putative 23S rRNA (guanosine-2'-O-)-methyltransferase	N	1	2524
1033268	ilvD	dihydroxy-acid dehydratase (DAD)	N	2	2382, 2432
1037678	cysJ	sulfite reductase [NADPH] flavoprotein alpha-component (SIR-FP)	N	1	2433
1041173	cysH	adenosine phosphosulfate reductase	N	1	2617
1041411	cysH	adenosine phosphosulfate reductase	S	3	2009*, 2033, 2032
1044151	NMAA_0920	putative cytochrome	N	1	1360*
1054686	glnD	[protein-PII] uridylyltransferase	N	1	1845*
1065625	NMAA_ps076	-	-	99	°
1066971	NMAA_0938	conserved hypothetical periplasmic protein	N	2	2856, 2857
1067765	NMAA_0939	Uncharacterized ABC transporter ATP-binding protein	S	3	1666,1672, 1673
1073890	lon	ATP-dependent protease Lon	S	1	1919
1075370	NMAA_0945	Uncharacterized RNA methyltransferase BH0687	N	46	ST7-Ghana
1083251	Intergenic	-	-	46	ST7-Ghana
1092629	NMAA_0962	putative two-component system sensor protein	STOP	13	1758, 1757, 1892, 1893, 1561*, 1578, 1901, 1976, 1895, 1938*, 1919, 1837, 1831
1104555	NMAA_0971	hypothetical protein	N	1	2032
1106855	Intergenic	-	-	99	°
1107967	NMAA_0974	putative transporter	S	1	2393
1110830	NMAA_0977	conserved hypothetical protein	N	1	1325
1113456	NMAA_0979	putative cation-transporting ATPase	N	1	1666
1115366	NMAA_0979	putative cation-transporting ATPase	S	7	1895, 1901, 1976, 1938*, 1919, 1837, 1831
1115633	NMAA_0979	putative cation-transporting ATPase	S	3	1666, 1672, 1673
1117096	NMAA_0981	conserved hypothetical membrane-associated protein	N	1	2602*
1117687	NMAA_0981	conserved hypothetical membrane-associated protein	N	3	2009*, 2033, 2032
1122406	leuC	3-isopropylmalate dehydratase large subunit	N	1	1325
1131161	NMAA_0991	putative DnaJ-like protein	N	1	1892
1131171	NMAA_0991	putative DnaJ-like protein	S	1	1892
1135410	NMAA_0996	putative type III restriction-modification system enzyme Res	N	50	ST2859
1135942	NMAA_0996	putative type III restriction-modification system enzyme Res	S	50	ST2859
1140527	NMAA_0998	putative GTPase	S	2	2025,2008*
1142117	NMAA_1000	putative low molecular weight protein-tyrosine-phosphatase	S	44	ST7-Ghana except (1264 and 1963)
1145835	NMAA_1003	putative methyltransferase	S	1	2369
1147920	NMAA_ps082	-	-	7	1895, 1901, 1976, 1938*, 1919, 1837, 1831
1148664	NMAA_ps082	-	-	1	1573*
1164074	mfd	-	-	99	°
1174244	NMAA_1023	putative type II restriction-modification system enzyme Mod	S	1	1910
1185484	Intergenic	-	-	1	1963
1199684	ftsK	DNA translocase ftsK	S	1	1325
1202216	NMAA_1045	putative uracil permease (uracil transporter)	N	1	2394
1205133	NMAA_1049	conserved hypothetical integral membrane protein	N	50	ST2859
1207704	Intergenic	-	-	1	2717
1219878	prc	carboxy-terminal processing protease	S	1	1976
1225355	NMAA_1067	putative hydrolase	N	49	ST2859 except 2335*
1229214	aceE	pyruvate dehydrogenase E1 component	S	1	2335*
1242932	NMAA_1078	putative ribosomal RNA small subunit methyltransferase B	N	46	ST7-Ghana
1248561	gatA	aspartyl-tRNA(Asn) amidotransferase subunit A	N	1	1325
1256611	Intergenic	-	-	3	2009*,2033,2032
1265188	Intergenic	-	-	1	1359*
1274949	NMAA_1103	putative type III restriction-modification system enzyme Res	N	3	2009*,2033,2032
1293394	edd	phosphogluconate dehydratase (6-phosphogluconate dehydratase)	S	3	1666,1672, 1673
1298556	Intergenic	-	-	3	2009*,2033,2032
1298585	Intergenic	-	-	3	2009*,2033,2032
1312692	NMAA_1130	putative polynucleotidyl transferase	S	1	2717
1313626	Intergenic	-	-	1	1446
1315985	Intergenic	-	-	1	1963
1319730	Intergenic	-	-	1	1757
1326456	NMAA_1140	putative metallopeptidase	S	50	ST2859
1331756	porA	major outer-membrane protein P.IA (protein IA; PIA; porin)	N	1	2389
1331781	porA	major outer-membrane protein P.IA (protein IA; PIA; porin)	S	99	°
1333345	Intergenic	-	-	99	°
1342767	NMAA_1151	conserved hypothetical TPR-containing periplasmic protein	N	4	1910,1937*,1845*,1891
1363147	NMAA_1163	putative dioxygenase	N	2	1672,1673
1370900	NMAA_1168	putative transporter	S	2	2025,2008*
1382585	clpB	chaperone ClpB (short)	S	1	1963
1387376	NMAA_1181	conserved hypothetical periplasmic protein	N	7	1779*, 1797*, 1921, 1931, 1829*, 1826*, 1805*
1388212	gdhB	NAD-specific glutamate dehydrogenase (NAD-GDH)	STOP	1	1963
1388432	gdhB	NAD-specific glutamate dehydrogenase (NAD-GDH)	S	50	ST2859
1399396	Intergenic	-	-	1	2717
1413579	argS	arginyl-tRNA synthetase (arginine-tRNA ligase; ArgRS)	S	1	1573*
1419140	NMAA_1204	putative periplasmic nuclease	S	1	1910
1425515	Intergenic	-	-	50	ST2859
1425589	Intergenic	-	-	50	ST2859
1425590	Intergenic	-	-	50	ST2859
1436876	NMAA_1222	methylated-DNA-protein-cysteine methyltransferase	S	1	1446
1437655	NMAA_1223	conserved hypothetical protein	STOP	2	2025,2008*
1447370	dnaG	DNA primase	N	2	2856, 2857
1447481	Intergenic	-	-	2	2025,2008*
1447801	rpoD	RNA polymerase sigma factor RpoD (Sigma-70)	N	1	1797*
1448236	rpoD	RNA polymerase sigma factor RpoD (Sigma-70)	N	3	1666,1672, 1673
1464520	Intergenic	-	-	50	ST2859
1464668	dgk	diacylglycerol kinase (DAGK; diglyceride kinase; DGK)	N	50	ST2859
1464955	dgk	diacylglycerol kinase (DAGK; diglyceride kinase; DGK)	S	50	ST2859
1464958	dgk	diacylglycerol kinase (DAGK; diglyceride kinase; DGK)	S	50	ST2859
1470178	NMAA_1244	putative HTH-type transcriptional regulator	N	1	2232
1474289	Intergenic	-	-	1	2381
1478450	NMAA_1252	conserved hypothetical integral membrane protein	N	4	1910,1937*,1845*,1891
1479081	acnB	aconitate hydratase 2 (citrate hydro-lyase 2; aconitase 2)	S	49	ST2859 except 2335*
1487224	NMAA_t030	tRNA-Leu	-	15	ST2859-Ghana
1487296	NMAA_t030	tRNA-Leu	-	1	1963
1494820	NMAA_ps101	-	-	99	°
1507960	NMAA_1275	hypothetical protein	STOP	99	°
1509780	NMAA_ps104	-	-	1	2701
1516551	NMAA_ps105	-	-	3	2009*,2033,2032
1517017	NMAA_ps105	-	-	3	1666,1672,1673
1522266	NMAA_1283	hypothetical protein	N	46	ST7-Ghana
1533794	NMAA_1292	conserved hypothetical protein	N	1	1446
1535411	NMAA_1294	putative phospholipid hydroperoxide glutathione peroxidase	N	1	1325
1540068	NMAA_1298	conserved hypothetical protein	S	50	ST2859
1552626	NMAA_1313	conserved hypothetical protein	S	99	°
1576880	norB	nitric oxide reductase	STOP	1	1891
1577594	Intergenic	-	-	1	1325
1577973	aniA	copper-containing nitrite reductase	S	4	1910,1937*,1845*,1891
1583257	NMAA_1356	putative sulfatase	S	2	2025,2008*
1596851	Intergenic	-	-	2	2382,2432
1598783	Intergenic	-	-	1	2008*
1598784	Intergenic	-	-	3	2009*,2033,2032
1600566	alr	alanine racemase	S	1	1363*
1614917	Intergenic	-	-	50	ST2859
1621500	NMAA_1383	hypothetical protein	N	51	ST7 and 2335*
1625161	NMAA_1386	conserved hypothetical integral membrane protein	N	4	1910,1937*,1845*,1891
1626101	NMAA_1387	conserved hypothetical protein	N	1	1758
1648533	glmM	phosphoglucosamine mutase	S	99	°
1665689	gdhA	NADP-specific glutamate dehydrogenase (NADP-GDH)	S	99	°
1665912	gdhA	NADP-specific glutamate dehydrogenase (NADP-GDH)	N	3	2009*,2033,2032
1694597	grxB	glutaredoxin 2 (Grx2)	S	2	2856, 2857
1695155	Intergenic	-	-	99	°
1709557	NMAA_1464	hypothetical protein	S	2	2856, 2857
1709884	NMAA_1465	hypothetical protein	N	3	2009*,2033,2032
1724172	NMAA_1476	putative phospholipase A1	STOP	1	2369
1751618	Intergenic	-	-	99	°
1752284	NMAA_1495	nitrilase	N	2	2025,2008*
1752853	NMAA_1495	nitrilase	N	49	ST2859 except 2335*
1754869	NMAA_1497	putative NnrS-like protein	N	1	2441
1761356	acnA	aconitate hydratase 1 (citrate hydro-lyase 1; aconitase 1)	S	1	1963
1773485	murC	UDP-N-acetylmuramate-L-alanine ligase	S	1	1573*
1775283	murG	undecaprenyl-PP-MurNAc-pentapeptide-UDPGlcNAc GlcNAc transferase	S	3	2009*,2033,2032
1776851	ftsW	cell division protein FtsW	N	99	°
1795115	NMAA_1531	conserved hypothetical protein	N	3	2009*,2033,2032
1796020	putP	sodium/proline symporter (proline permease)	N	1	1573*
1798952	putA	bifunctional PutA protein	S	1	2433
1804558	NMAA_ps117	-	-	1	2025
1809266	nicB	quinolinate synthetase B protein (L-aspartate oxidase; LASPO)	N	8	2239,2193*,2718,2369,2381,2431,2389,2439
1819028	thiL	thiamine-monophosphate kinase (thiamine-phosphate kinase)	N	1	1359*
1826815	Intergenic	-	-	1	1325
1843525	Intergenic	-	-	99	°
1896193	dtd	D-tyrosyl-tRNA(Tyr) deacylase	N	1	1446
1899356	NMAA_1647	putative intracellular septation protein	S	15	ST2859-Ghana
1914512	Intergenic	-	-	1	1363*
1926225	NMAA_1673	conserved hypothetical protein	N	1	1325
1929246	autA	autotransporter A	N	1	1325
1951322	NMAA_1688	putative oxidoreductase	N	1	1325
1951896	NMAA_1689	conserved hypothetical integral membrane protein	S	16	ST2859-Ghana and 2441
1955823	NMAA_1693	putative ATP-dependent helicase DinG	N	44	ST7-Ghana except 1264 and 1963
1970452	dsbA1	thiol:disulfide interchange lipoprotein DsbA1	S	1	1471
1978651	bioH	K02170 biotin biosynthesis protein BioH	N	1	2606*
1993369	nuoL	NADH-quinone oxidoreductase chain L	S	1	2717
2002674	nuoF	NADH-quinone oxidoreductase chain F	N	4	1919,1938*,1831,1837
2006708	nuoB	NADH-quinone oxidoreductase chain B	N	50	ST2859
2007992	NMAA_1741	putative spermidine synthase	S	1	2718
2009946	Intergenic	-	-	49	ST2859 except 2335*
2013422	uvrD	DNA helicase II	N	1	1666
2025272	Intergenic	-	-	99	°
2025820	pyrD	dihydroorotate dehydrogenase 2	N	1	2239
2029413	NMAA_1761	putative transporter	N	2	2856, 2857
2051759	Intergenic	-	-	99	°
2059821	rne	ribonuclease E (RNase E)	N	2	2025,2008*
2059908	rne	ribonuclease E (RNase E)	N	1	1928
2060178	rne	ribonuclease E (RNase E)	N	1	1471
2092556	oxyR	hydrogen peroxide-inducible genes transcriptional activator	S	1	2439
2093963	minD	septum site-determining protein MinD	S	2	2856, 2857
2096004	rpoA	DNA-directed RNA polymerase alpha chain	N	1	2717
2105243	rpsC	30S ribosomal protein S3	S	7	1895, 1901, 1976, 1938*, 1919, 1837, 1831
2107458	rplD	50S ribosomal protein L4	N	2	2856, 2857
2109393	Intergenic	-	-	99	°
2113703	fusA	elongation factor G (EF-G)	N	99	°
2131826	NMAA_1861	putative membrane protein	N	2	2381,2431
2135626	NMAA_1864	conserved hypothetical protein	N	1	1963
2138366	NMAA_1867	putative two-component system sensor protein	N	1	1931
2146114	pyrI	aspartate carbamoyltransferase regulatory chain	N	4	2261*,2232,2856,2857
2150278	NMAA_1880	probable microcin-H47 secretion/processing ATP-binding protein mchF	S	1	1446
2163062	lipA	polysialic acid capsule modification protein LipA	N	1	1976
2168489	sacD	capsule biosynthesis protein SacD	STOP	1	2389
2169502	sacC	capsule biosynthesis protein SacC	STOP	1	1666
2170025	Intergenic	-	-	99	°
2170545	sacB	capsular polysaccharide phosphotransferase SacB	N	1	2206
2170787	sacB	capsular polysaccharide phosphotransferase SacB	STOP	1	1921
2171275	sacB	capsular polysaccharide phosphotransferase SacB	N	2	2856, 2857
2171458	sacB	capsular polysaccharide phosphotransferase SacB	N	2	2025,2008*
2171526	sacB	capsular polysaccharide phosphotransferase SacB	N	1	1471
2171881	sacA	UDP-N-acetylglucosamine 2-epimerase (UDP-GlcNAc-2-epimerase)	N	1	2717
2172405	sacA	UDP-N-acetylglucosamine 2-epimerase (UDP-GlcNAc-2-epimerase)	N	1	2617
2176359	ctrD	capsule export ATP-binding protein CtrD	N	1	1573*
2186634	dnaJ	chaperone protein DnaJ	S	2	1893,1892
2196625	pilT	type IV pilus retraction ATPase PilT	N	1	2244
2196732	pilT	type IV pilus retraction ATPase PilT	N	1	2524
2196744	pilT	type IV pilus retraction ATPase PilT	N	1	1805*
2197173	pilT	type IV pilus retraction ATPase PilT	N	1	1325
2197239	pilT	type IV pilus retraction ATPase PilT	N	16	ST2859-Ghana and 1963
2197254	pilT	type IV pilus retraction ATPase PilT	N	1	2389
2197425	pilT	type IV pilus retraction ATPase PilT	N	1	2441
2197426	pilT	type IV pilus retraction ATPase PilT	N	1	2441
2197540	pilT	type IV pilus retraction ATPase PilT	N	1	1963
2198167	pilU	PilT-like protein PilU	N	1	1797*
2198244	pilU	PilT-like protein PilU	N	2	2261*, 2232
2198466	pilU	PilT-like protein PilU	N	1	1364*
2198488	pilU	PilT-like protein PilU	N	1	2254*
2198541	pilU	PilT-like protein PilU	N	1	2187*
2198556	pilU	PilT-like protein PilU	N	1	1550*
2198973	pilU	PilT-like protein PilU	N	1	1891
2211404	NMAA_1925	Uncharacterized protein HI1599	S	1	1573*
2211878	NMAA_1926	putative ECF-family RNA polymerase sigma factor	S	1	1666
2216300	purD	phosphoribosylamine-glycine ligase	N	1	1928
2221606	NMAA_1936	putative nicotinamidase (nicotine deamidase; NAMase)	S	1	1901
2222496	NMAA_1937	conserved hypothetical protein	S	13	1758, 1757, 1892, 1893, 1561*, 1578, 1901, 1976, 1895, 1938*, 1919, 1837, 1831
2224951	mutS	DNA mismatch repair protein MutS	S	16	ST2859-Ghana and 2441
Grey background: SNPs located in recombination blocks
Cursive letter SNPs are located in mutation hotspot regions
* Strains isolated from CSF
° This SNP is share by all strains excepted 1325
